# Supplementary material for: Comparison of Intact Fish Skin Graft and Allograft as Temporary Coverage for Full-Thickness Burns: A Non-Inferiority Study
Source: Biomedicines. 2024 Mar 18;12(3):680. doi: 10.3390/biomedicines12030680 (PMC10967914; doi:10.3390/biomedicines12030680)
Supplement: Supplementary file 1 [file biomedicines-12-00680-s001.zip]

Archive with 1 entries (1 files):
- Stone_FishSkin_Biomedicines_Supplemental.pdf
